# Supplementary material for: Impact of the COVID-19 Pandemic on the Usage of Blood for Transfusions: A 2-Year Experience from a Tertiary Center in Korea
Source: Vaccines (Basel). 2023 Mar 3;11(3):585. doi: 10.3390/vaccines11030585 (PMC10058496; doi:10.3390/vaccines11030585)
Supplement: Supplementary file 1 [file vaccines-11-00585-s001.zip]

Archive with 1 entries (1 files):
- vaccines-2158487-supplementary.pdf
